# Supplementary material for: An integrated model to study varietal diversity in traditional agroecosystems
Source: PLoS One. 2022 Jan 28;17(1):e0263064. doi: 10.1371/journal.pone.0263064 (PMC8797245; doi:10.1371/journal.pone.0263064)
Supplement: S1 Dataset — Manioc (Manihot esculenta) and maize (Zea mays) varietal diversity dataset. (XLSX) [file pone.0263064.s002.xlsx]

## Sheet: metadata
This dataset contains information of manioc (Manihot esculenta) and maize (Zea mays) agrobiodiversity. Supplementary Material II of "An integrated model to study varietal diversity in traditional agroecosystems".
Field	Description
Reference	Short reference
Full Reference	Full reference
Local	Region where the case study was undertaken (country and if available region inside the coutry)
Ethnic group	Ethiniticity of surveyd group
Date of collection	Year when the survey was realized. When not available year of publication was used.
Community identification	Name or identification of the community, as presented in the article
Aproximate Latitude and Longitude	Aproximate latitude and longitude obtained from local description, separeted by comma
Number of informants (percentage of community)	Number of informants surveyd and if available percentage of community in parenthesis
Community richness	Richness of manioc variety in the community
Household average richness	Household average manioc richness in the community
Standard deviation of household average richness	Standard deviation of household average manioc richness in the community
Minimum household richness	Minimum household manioc richness in the community
Maximun household richness	Maximum household manioc richness in the community
Simpsom Community	Simpson index in community scale
Simpsom Household	Simpson index in household scale
Shannon Community	Shannon index in community scale
Shannon Household	Shannon index in household scale
Berger-Parker Community	Berger-Parker index in community scale
Berger-Parker Household	Berger-Parker index in household scale
Has richness per household?	The article shows the richnesss of all surveyd households in the community
Has number of household that have variety?	The article shows the number of households that have all the surveyd varieties in the community
Obs.	Observations about the data collection

## Sheet: manioc_case_studies_data
Reference	Full Reference	Local	Ethnic group	Date of collection	Community identification	Aproximate Latitude and Longitude	Number of informants (percentage of community)	Community richness	Household average richness	Standard deviation of household average richness	Minimum household richness	Maximun household richness	Simpsom Community	Simpsom Household	Shannon Community	Shannon Household	Berger-Parker Community	Berger-Parker Household	Has richness per household?	Has number of household that have variety?	Obs.
Boster (1984)	Boster, J., 1984. Inferring Decision Making from Preferences and Behavior: An Analysis of Aguaruna Jivaro Manioc Selection.	North Central Peru	Indigenous - Jivaro	1977-1978	Aguaruna Jívaro	-4.490647, -78.150373	74	--	--	--	--	--	--	--	--	--	--	--	No	Parcial (only 50 more common varieties)	--
Cavechia et al. (2014)	Cavechia, L.A., Cantor, M., Begossi, A., Peroni, N., 2014. Resource-Use Patterns in Swidden Farming Communities: Implications for the Resilience of Cassava Diversity. Human Ecology 42, 605–616. https://doi.org/10.1007/s10745-014-9672-6	Imbituba, Santa Catarina, Brazil	Traditional population - Caiçara	2009-2010	5 communities: Arroio (2), Aguada (4), Barranceira (6), Ribanceira (10), e Divinéia (15)	-28.222021, -48.672280	37	26	--	--	--	--	--	--	--	--	--	--	No	Yes	--
Cavechia et al. (2014)	Cavechia, L.A., Cantor, M., Begossi, A., Peroni, N., 2014. Resource-Use Patterns in Swidden Farming Communities: Implications for the Resilience of Cassava Diversity. Human Ecology 42, 605–616. https://doi.org/10.1007/s10745-014-9672-6	Paraty, Rio de Janeiro, Brazil	Traditional population - Caiçara	2010	6 communities: Praia do Sono (3), Ilha do Araújo (4), Praia Grande, Ponta Negra e Trindade (7), e Barra Grande (18)	-23.332471, -44.648067	46	33	--	--	--	--	--	--	--	--	--	--	No	Yes	--
Chernela (1986)	Chernela, J.M., 1986. Os cultivares de mandioca na área do Uaupés (Tukâno). Suma etnológica brasileira 1, 151–158.	Middle Uapés, Amazonas, Brazil	Indigenous - diverse (Tukano and Makú groups)	1978-1981	Aldeia no Rio Uapés	0.187784, -68.511630	77 (100%)	59	--	--	--	--	--	--	--	--	--	--	No	No	--
Chernela (1986)	Chernela, J.M., 1986. Os cultivares de mandioca na área do Uaupés (Tukâno). Suma etnológica brasileira 1, 151–158.	Middle Uapés, Amazonas, Brazil	Indigenous - diverse (Tukano and Makú groups)	1978-1981	Aldeia no Rio Tiquié	0.187784, -68.511630	34 (100%)	75	--	--	--	--	--	--	--	--	--	--	No	No	--
Collado et al. (2004) and Jarvist et al. (2008)	Collado, L.A., Arroyo, M., Riesco, A., Chavez-Servia, J.L., 2004. Experiencias sobre la diversidad en los cultivos y aspectos económicos de la conservación in situ en la Amazonia central peruana, in: Manejo de La Diversidad de Los Cultivos En Los Agroecosistemas Tradicionales. Instituto Internacional de Recursos Fitogenéticos, Cali, Colombia, pp. 188–198; Jarvis, D.I., Brown, A.H.D., Cuong, P.H.,…	Valle del Aguaytía (Central Peru Amazon)	Indigenous – Shipibo-Conibo	2001	Santa Rosa	-9.086206, -74.787808	15 (10-25%)	3	1.7	--	--	--	0.94	0.27	--	--	--	--	No	No	Household averege richness came from Jarvis et al. (2008) and all other data came from Collado et al. (2004). The eveness data are aggregated for each Local, it was placed in only one community for convenience.
Collado et al. (2004) and Jarvist et al. (2008)	Collado, L.A., Arroyo, M., Riesco, A., Chavez-Servia, J.L., 2004. Experiencias sobre la diversidad en los cultivos y aspectos económicos de la conservación in situ en la Amazonia central peruana, in: Manejo de La Diversidad de Los Cultivos En Los Agroecosistemas Tradicionales. Instituto Internacional de Recursos Fitogenéticos, Cali, Colombia, pp. 188–198. Jarvis, D.I., Brown, A.H.D., Cuong, P.H.,…	Alto Ucayali (Central Peru Amazon)	Indigenous – Shipibo-Conibo	2001	Nuevo Ceylán	-9.086206, -74.787808	8 (10-25%)	7	1.8	--	--	--	0.96	0.3	--	--	--	--	No	No	Household averege richness came from Jarvis et al. (2008) and all other data came from Collado et al. (2004). The eveness data are aggregated for each Local, it was placed in only one community for convenience.
Collado et al. (2004) and Jarvist et al. (2008)	Collado, L.A., Arroyo, M., Riesco, A., Chavez-Servia, J.L., 2004. Experiencias sobre la diversidad en los cultivos y aspectos económicos de la conservación in situ en la Amazonia central peruana, in: Manejo de La Diversidad de Los Cultivos En Los Agroecosistemas Tradicionales. Instituto Internacional de Recursos Fitogenéticos, Cali, Colombia, pp. 188–198. Jarvis, D.I., Brown, A.H.D., Cuong, P.H.,…	Valle del Aguaytía (Central Peru Amazon)	Indigenous - Cashibo-Cacataibo	2001	Sinchi Roca	-9.086206, -74.787808	10 (10-25%)	9	2.7	--	--	--	--	--	--	--	--	--	No	No	Household averege richness came from Jarvis et al. (2008) and all other data came from Collado et al. (2004). The eveness data are aggregated for each Local, it was placed in only one community for convenience.
Collado et al. (2004) and Jarvist et al. (2008)	Collado, L.A., Arroyo, M., Riesco, A., Chavez-Servia, J.L., 2004. Experiencias sobre la diversidad en los cultivos y aspectos económicos de la conservación in situ en la Amazonia central peruana, in: Manejo de La Diversidad de Los Cultivos En Los Agroecosistemas Tradicionales. Instituto Internacional de Recursos Fitogenéticos, Cali, Colombia, pp. 188–198. Jarvis, D.I., Brown, A.H.D., Cuong, P.H.,…	Alto Ucayali (Central Peru Amazon)	Indigenous – Shipibo-Conibo	2001	Santa Elisa	-9.086206, -74.787808	7 (10-25%)	5	2.8	--	--	--	--	--	--	--	--	--	No	No	Household averege richness came from Jarvis et al. (2008) and all other data came from Collado et al. (2004). The eveness data are aggregated for each Local, it was placed in only one community for convenience.
Collado et al. (2004) and Jarvist et al. (2008)	Collado, L.A., Arroyo, M., Riesco, A., Chavez-Servia, J.L., 2004. Experiencias sobre la diversidad en los cultivos y aspectos económicos de la conservación in situ en la Amazonia central peruana, in: Manejo de La Diversidad de Los Cultivos En Los Agroecosistemas Tradicionales. Instituto Internacional de Recursos Fitogenéticos, Cali, Colombia, pp. 188–198. Jarvis, D.I., Brown, A.H.D., Cuong, P.H.,…	Valle del Aguaytía (Central Peru Amazon)	Indigenous – Asháninka	2001	San José de Tunuya	-9.086206, -74.787808	7 (10-25%)	7	3.7	--	--	--	--	--	--	--	--	--	No	No	Household averege richness came from Jarvis et al. (2008) and all other data came from Collado et al. (2004). The eveness data are aggregated for each Local, it was placed in only one community for convenience.
Collado et al. (2004) and Jarvist et al. (2008)	Collado, L.A., Arroyo, M., Riesco, A., Chavez-Servia, J.L., 2004. Experiencias sobre la diversidad en los cultivos y aspectos económicos de la conservación in situ en la Amazonia central peruana, in: Manejo de La Diversidad de Los Cultivos En Los Agroecosistemas Tradicionales. Instituto Internacional de Recursos Fitogenéticos, Cali, Colombia, pp. 188–198. Jarvis, D.I., Brown, A.H.D., Cuong, P.H.,…	Alto Ucayali (Central Peru Amazon)	Indigenous – Shipibo-Conibo	2001	Vista Alegre	-9.086206, -74.787808	7 (10-25%)	6	3.8	--	--	--	--	--	--	--	--	--	No	No	Household averege richness came from Jarvis et al. (2008) and all other data came from Collado et al. (2004). The eveness data are aggregated for each Local, it was placed in only one community for convenience.
Collado et al. (2004) and Jarvist et al. (2008)	Collado, L.A., Arroyo, M., Riesco, A., Chavez-Servia, J.L., 2004. Experiencias sobre la diversidad en los cultivos y aspectos económicos de la conservación in situ en la Amazonia central peruana, in: Manejo de La Diversidad de Los Cultivos En Los Agroecosistemas Tradicionales. Instituto Internacional de Recursos Fitogenéticos, Cali, Colombia, pp. 188–198. Jarvis, D.I., Brown, A.H.D., Cuong, P.H.,…	Valle del Aguaytía (Central Peru Amazon)	Indigenous – Shipibo-Conibo	2001	Panaillo	-9.086206, -74.787808	8 (10-25%)	5	4.7	--	--	--	--	--	--	--	--	--	No	No	Household averege richness came from Jarvis et al. (2008) and all other data came from Collado et al. (2004). The eveness data are aggregated for each Local, it was placed in only one community for convenience.
Collado et al. (2004) and Jarvist et al. (2008)	Collado, L.A., Arroyo, M., Riesco, A., Chavez-Servia, J.L., 2004. Experiencias sobre la diversidad en los cultivos y aspectos económicos de la conservación in situ en la Amazonia central peruana, in: Manejo de La Diversidad de Los Cultivos En Los Agroecosistemas Tradicionales. Instituto Internacional de Recursos Fitogenéticos, Cali, Colombia, pp. 188–198. Jarvis, D.I., Brown, A.H.D., Cuong, P.H.,…	Alto Ucayali (Central Peru Amazon)	Indigenous – Shipibo-Conibo	2001	Nuevo Ahuaypa	-9.086206, -74.787808	8 (10-25%)	7	4.8	--	--	--	--	--	--	--	--	--	No	No	Household averege richness came from Jarvis et al. (2008) and all other data came from Collado et al. (2004). The eveness data are aggregated for each Local, it was placed in only one community for convenience.
Collado et al. (2004) and Jarvist et al. (2008)	Collado, L.A., Arroyo, M., Riesco, A., Chavez-Servia, J.L., 2004. Experiencias sobre la diversidad en los cultivos y aspectos económicos de la conservación in situ en la Amazonia central peruana, in: Manejo de La Diversidad de Los Cultivos En Los Agroecosistemas Tradicionales. Instituto Internacional de Recursos Fitogenéticos, Cali, Colombia, pp. 188–198. Jarvis, D.I., Brown, A.H.D., Cuong, P.H.,…	Valle del Aguaytía (Central Peru Amazon)	Indigenous – Shipibo-Conibo	2001	Santa Clara de Uchunya	-9.086206, -74.787808	10 (10-25%)	8	5.7	--	--	--	--	--	--	--	--	--	No	No	Household averege richness came from Jarvis et al. (2008) and all other data came from Collado et al. (2004). The eveness data are aggregated for each Local, it was placed in only one community for convenience.
Collado et al. (2004) and Jarvist et al. (2008)	Collado, L.A., Arroyo, M., Riesco, A., Chavez-Servia, J.L., 2004. Experiencias sobre la diversidad en los cultivos y aspectos económicos de la conservación in situ en la Amazonia central peruana, in: Manejo de La Diversidad de Los Cultivos En Los Agroecosistemas Tradicionales. Instituto Internacional de Recursos Fitogenéticos, Cali, Colombia, pp. 188–198. Jarvis, D.I., Brown, A.H.D., Cuong, P.H.,…	Valle del Aguaytía (Central Peru Amazon)	Indigenous – Shipibo-Conibo	2001	Santa Clara	-9.086206, -74.787808	8 (10-25%)	8	6.7	--	--	--	--	--	--	--	--	--	No	No	Household averege richness came from Jarvis et al. (2008) and all other data came from Collado et al. (2004). The eveness data are aggregated for each Local, it was placed in only one community for convenience.
Collado et al. (2004) and Jarvist et al. (2008)	Collado, L.A., Arroyo, M., Riesco, A., Chavez-Servia, J.L., 2004. Experiencias sobre la diversidad en los cultivos y aspectos económicos de la conservación in situ en la Amazonia central peruana, in: Manejo de La Diversidad de Los Cultivos En Los Agroecosistemas Tradicionales. Instituto Internacional de Recursos Fitogenéticos, Cali, Colombia, pp. 188–198. Jarvis, D.I., Brown, A.H.D., Cuong, P.H.,…	Valle del Pichis-Pachitea (Central Peru Amazon)	Indigenous – Asháninka	2001	Santa Teresa	-9.086206, -74.787808	7 (10-25%)	12	12.7	--	--	--	0.97	0.41	--	--	--	--	No	No	Household averege richness came from Jarvis et al. (2008) and all other data came from Collado et al. (2004). The eveness data are aggregated for each Local, it was placed in only one community for convenience.
Collado et al. (2004) and Jarvist et al. (2008)	Collado, L.A., Arroyo, M., Riesco, A., Chavez-Servia, J.L., 2004. Experiencias sobre la diversidad en los cultivos y aspectos económicos de la conservación in situ en la Amazonia central peruana, in: Manejo de La Diversidad de Los Cultivos En Los Agroecosistemas Tradicionales. Instituto Internacional de Recursos Fitogenéticos, Cali, Colombia, pp. 188–198. Jarvis, D.I., Brown, A.H.D., Cuong, P.H.,…	Valle del Pichis-Pachitea (Central Peru Amazon)	Indigenous – Asháninka	2001	Nueva Galilea	-9.086206, -74.787808	7 (10-25%)	9	13.7	--	--	--	--	--	--	--	--	--	No	No	Household averege richness came from Jarvis et al. (2008) and all other data came from Collado et al. (2004). The eveness data are aggregated for each Local, it was placed in only one community for convenience.
Collado et al. (2004) and Jarvist et al. (2008)	Collado, L.A., Arroyo, M., Riesco, A., Chavez-Servia, J.L., 2004. Experiencias sobre la diversidad en los cultivos y aspectos económicos de la conservación in situ en la Amazonia central peruana, in: Manejo de La Diversidad de Los Cultivos En Los Agroecosistemas Tradicionales. Instituto Internacional de Recursos Fitogenéticos, Cali, Colombia, pp. 188–198. Jarvis, D.I., Brown, A.H.D., Cuong, P.H.,…	Valle del Pichis-Pachitea (Central Peru Amazon)	Indigenous – Asháninka	2001	Cahuapanas	-9.086206, -74.787808	8 (10-25%)	9	14.7	--	--	--	--	--	--	--	--	--	No	No	Household averege richness came from Jarvis et al. (2008) and all other data came from Collado et al. (2004). The eveness data are aggregated for each Local, it was placed in only one community for convenience.
Duputie et al. (2009)	Duputié, A., Massol, F., David, P., Haxaire, C., McKEY, D., 2009. Traditional Amerindian cultivators combine directional and ideotypic selection for sustainable management of cassava genetic diversity. Journal of Evolutionary Biology 22, 1317–1325. https://doi.org/10.1111/j.1420-9101.2009.01749.x	Upper Oyapock river (southern French Guiana)	Indigenous – Wayãpi	2007	Trois Sauts	3.326418, -52.281718	10 (6,2%)	61	20.9	--	10	37	--	--	--	--	--	--	Yes	Yes	--
Elias et al. (2000)	Elias, M., Rival, L., McKey, D., 2000. Perception and management of cassava (Manihot esculenta Crantz) diversity among Makushi Amerindians of Guyana (South America). Journal of ethnobiology 20, 239–265.	North Rapununi savanas (Guyana)	Indigenous - Makushi	1997-1998	Rewa	4.137152, -58.433445	24 (89%)	76	16	--	6	28	--	--	0.63	--	--	--	Yes	Yes	--
Emperaire and Peroni (2007)	Emperaire, L., Peroni, N., 2007. Traditional Management of Agrobiodiversity in Brazil: A Case Study of Manioc. Human Ecology 35, 761–768. https://doi.org/10.1007/s10745-007-9121-x.	Northern Coastline, São Paulo, Brazil	Traditional population - Caiçara	2001	Ubatuba, São Sebastião	-23.380116, -44.961188	17	53	6.8	--	1	16	--	--	--	--	--	--	No	No	--
Emperaire and Peroni (2007) and Peroni (2004)	Emperaire, L., Peroni, N., 2007. Traditional Management of Agrobiodiversity in Brazil: A Case Study of Manioc. Human Ecology 35, 761–768. https://doi.org/10.1007/s10745-007-9121-x.; Peroni, N., 2004. Ecologia e genética da mandioca na agricultura itinerante do litoral sul paulista: uma análise espacial e temporal. Doctoral Thesis. Universidade Estadual de Campinas, Campinas.	Southern Coastline, São Paulo, Brazil	Traditional population - Caiçara	2001	17 communities: Cananéia (6), Ilha Comprida (7), Iguape (4)	-24.967698, -47.839946	34	58	7	--	2	13	--	--	--	--	--	--	No	Yes	The majority of data comes from Emperaire and Peroni (2007), only community identification and the number of households that have variety comes from Peroni (2004)
Emperaire et al. (2003)	Emperaire, L., Robert, T., McKEY, D., Pujol, B., Elias, M., 2003. Approche comparative de la diversité génétique et de la diversité morphologique des maniocs en Amazonie (Brésil et Guyanes). Les Actes du BRG 4, 247–267.	Middle Rio Negro, Amazonas, Brazil	Mixed - Indigenous and Caboclos	1995-2001	Barcelos	-1.280678, -63.236663	5	18	9	--	5	19	--	--	--	--	--	--	No	No	--
Emperaire et al. (2003)	Emperaire, L., Robert, T., McKEY, D., Pujol, B., Elias, M., 2003. Approche comparative de la diversité génétique et de la diversité morphologique des maniocs en Amazonie (Brésil et Guyanes). Les Actes du BRG 4, 247–267.	South-west French Guiana	Indigenous – Wayana	1995-2001	Litanie	3.175253, -54.197609	8	62	11	--	7	17	--	--	--	--	--	--	No	No	--
Emperaire et al. (2003)	Emperaire, L., Robert, T., McKEY, D., Pujol, B., Elias, M., 2003. Approche comparative de la diversité génétique et de la diversité morphologique des maniocs en Amazonie (Brésil et Guyanes). Les Actes du BRG 4, 247–267.	South Guyana	Indigenous – Makushi	1995-2001	Rewa	3.614246, -58.666608	14	60	16	--	6	28	--	--	--	--	--	--	No	No	--
Emperaire et al. (2003)	Emperaire, L., Robert, T., McKEY, D., Pujol, B., Elias, M., 2003. Approche comparative de la diversité génétique et de la diversité morphologique des maniocs en Amazonie (Brésil et Guyanes). Les Actes du BRG 4, 247–267.	South-west French Guiana	Traditional Population - Aluku	1995-2001	Lawa	4.378588, -54.411687	6	62	17	--	6	33	--	--	--	--	--	--	No	No	--
Fraser et al. (2012)	Fraser, J.A., Alves-Pereira, A., Junqueira, A.B., Peroni, N., Clement, C.R., 2012. Convergent Adaptations: Bitter Manioc Cultivation Systems in Fertile Anthropogenic Dark Earths and Floodplain Soils in Central Amazonia. PLoS ONE 7, e43636. https://doi.org/10.1371/journal.pone.0043636	Middel Madeira river, central Amazonia, Brazil	Traditional Population - Caboclo	2006-2008	Barro Alto	-5.855492, -61.658532	94	12	2.5	--	1	6	--	--	--	--	--	--	Yes	Yes	--
Fraser et al. (2012)	Fraser, J.A., Alves-Pereira, A., Junqueira, A.B., Peroni, N., Clement, C.R., 2012. Convergent Adaptations: Bitter Manioc Cultivation Systems in Fertile Anthropogenic Dark Earths and Floodplain Soils in Central Amazonia. PLoS ONE 7, e43636. https://doi.org/10.1371/journal.pone.0043637	Middel Madeira river, central Amazonia, Brazil	Traditional Population - Caboclo	2006-2008	Água Azul floodplain - Fortaleza and Pau Queimado; Água Azul and Monte Sião	-5.855492, -61.658530	24	14	3.1	--	1	7	--	--	--	--	--	--	Yes	Yes	--
Fraser et al. (2012)	Fraser, J.A., Alves-Pereira, A., Junqueira, A.B., Peroni, N., Clement, C.R., 2012. Convergent Adaptations: Bitter Manioc Cultivation Systems in Fertile Anthropogenic Dark Earths and Floodplain Soils in Central Amazonia. PLoS ONE 7, e43636. https://doi.org/10.1371/journal.pone.0043638	Middel Madeira river, central Amazonia, Brazil	Traditional Population - Caboclo	2006-2008	Água Azul	-5.855492, -61.658529	24	9	3.2	--	1	7	--	--	--	--	--	--	Yes	Yes	--
Fraser et al. (2012)	Fraser, J.A., Alves-Pereira, A., Junqueira, A.B., Peroni, N., Clement, C.R., 2012. Convergent Adaptations: Bitter Manioc Cultivation Systems in Fertile Anthropogenic Dark Earths and Floodplain Soils in Central Amazonia. PLoS ONE 7, e43636. https://doi.org/10.1371/journal.pone.0043639	Middel Madeira river, central Amazonia, Brazil	Traditional Population - Caboclo	2006-2008	Genipapo floodplain - Verdum, Amparo and Delı́cia	-5.584945, -60.980445	35	14	3.2	--	1	7	--	--	--	--	--	--	Yes	Yes	--
Fraser et al. (2012)	Fraser, J.A., Alves-Pereira, A., Junqueira, A.B., Peroni, N., Clement, C.R., 2012. Convergent Adaptations: Bitter Manioc Cultivation Systems in Fertile Anthropogenic Dark Earths and Floodplain Soils in Central Amazonia. PLoS ONE 7, e43636. https://doi.org/10.1371/journal.pone.0043640	Middel Madeira river, central Amazonia, Brazil	Traditional Population - Caboclo	2006-2008	Barreira do Capanã/Boa Vista	-5.855492, -61.658531	40	19	3.8	--	1	10	--	--	--	--	--	--	Yes	Yes	--
Fraser et al. (2012)	Fraser, J.A., Alves-Pereira, A., Junqueira, A.B., Peroni, N., Clement, C.R., 2012. Convergent Adaptations: Bitter Manioc Cultivation Systems in Fertile Anthropogenic Dark Earths and Floodplain Soils in Central Amazonia. PLoS ONE 7, e43636. https://doi.org/10.1371/journal.pone.0043641	Middel Madeira river, central Amazonia, Brazil	Traditional Population - Caboclo	2006-2008	Vista Alegre	-5.855492, -61.658532	32	21	3.9	--	1	12	--	--	--	--	--	--	Yes	Yes	--
Frikel (1959)	Frikel, Protásio, 1959. Agricultura dos índios Munduruku. Boletim do Museu Paraense Emilio Goeldi Nova Série, n. 4, p. 1-35	Watershed of Cururú and Tapajos river	Indigenous – Munduruku	1957	--	-7.487539, -57.723482	--	10	--	--	--	--	--	--	--	--	--	--	No	No	--
Hames (1983)	Hames, Raymond, 1983. Monoculture, polyculture, and polyvariety in tropical forest swidden cultivation." Human Ecology 11.1, 13-34.	Middle Padamo, south of Venezuela	Indigenous – Yanomami	1980	Toropo-teri	2.487281, -65.089102	--	6	--	--	--	--	--	--	--	--	--	--	No	No	--
Hames (1983)	Hames, Raymond, 1983. Monoculture, polyculture, and polyvariety in tropical forest swidden cultivation." Human Ecology 11.1, 13-34.	Middle Padamo, south of Venezuela	Indigenous – Ye'kwana	1980	Toki	3.310125, -65.324608	--	15	--	--	--	--	--	--	--	--	--	--	No	No	--
Kawa et al. (2013)	Kawa, N.C., McCarty, C., Clement, C.R., 2013. Manioc Varietal Diversity, Social Networks, and Distribution Constraints in Rural Amazonia. Current Anthropology 54.	Borba, Amazonas, Brazil	Traditional Population - Caboclo	2010	3 communities around Puruzinho lake	-4.257211, -59.464992	45 (100%)	28	3.5	--	1	8	--	--	--	--	--	--	Yes	Yes	--
Kerr (1989)	Kerr, Warwick E., 1986. Agricultura e seleções genéticas de plantas. SUMA: Etnológica Brasilieira, 159-171.	Amazonia, Brazil	Indigenous – Paumarí	1987	--	-0.639213, -65.904364	--	12	--	--	--	--	--	--	--	--	--	--	No	No	--
Kerr (1989)	Kerr, Warwick E., 1986. Agricultura e seleções genéticas de plantas. SUMA: Etnológica Brasilieira, 159-171.	Amazonia, Brazil	Indigenous – Palikúr	1984	--	-0.639213, -65.904364	--	14	--	--	--	--	--	--	--	--	--	--	No	No	--
Kerr (1989)	Kerr, Warwick E., 1986. Agricultura e seleções genéticas de plantas. SUMA: Etnológica Brasilieira, 159-171.	Amazonia, Brazil	Indigenous – Galibí	1985	--	-0.639213, -65.904364	--	14	--	--	--	--	--	--	--	--	--	--	No	No	--
Kerr (1989)	Kerr, Warwick E., 1986. Agricultura e seleções genéticas de plantas. SUMA: Etnológica Brasilieira, 159-171.	Amazonia, Brazil	Indigenous – Tukúna	1986	--	-0.639213, -65.904364	--	14	--	--	--	--	--	--	--	--	--	--	No	No	--
Kerr (1989)	Kerr, Warwick E., 1986. Agricultura e seleções genéticas de plantas. SUMA: Etnológica Brasilieira, 159-171.	Amazonia, Brazil	Indigenous – Yamamadí	1983	--	-0.639213, -65.904364	--	17	--	--	--	--	--	--	--	--	--	--	No	No	--
Kerr (1989)	Kerr, Warwick E., 1986. Agricultura e seleções genéticas de plantas. SUMA: Etnológica Brasilieira, 159-171.	Amazonia, Brazil	Indigenous – Kayapó	1983	Gorotíre	-0.639213, -65.904364	--	21	--	--	--	--	--	--	--	--	--	--	No	No	--
Kerr (1989)	Kerr, Warwick E., 1986. Agricultura e seleções genéticas de plantas. SUMA: Etnológica Brasilieira, 159-171.	Amazonia, Brazil	Indigenous – Desâna	1983	--	-0.639213, -65.904364	--	40	--	--	--	--	--	--	--	--	--	--	No	No	--
Lima el al. (2012)	Lima, D., Steward, A., Richers, B.T., 2012. Exchange, experimentation and preferences: A study on the dynamics of manioc diversity in the Middle Solimões, Amazonas. Boletim do Museu Paraense Emílio Goeldi. Ciências Humanas 7, 371–396.	RDS Mamirauá e Amanã (Middle Solimões River, Brazil)	Traditional Population - Ribeirinho	2003-2005	Vila Alencar	-2.607303, -64.850664	19	7	1.3	--	--	--	0.49	--	--	--	--	--	No	No	--
Lima el al. (2012)	Lima, D., Steward, A., Richers, B.T., 2012. Exchange, experimentation and preferences: A study on the dynamics of manioc diversity in the Middle Solimões, Amazonas. Boletim do Museu Paraense Emílio Goeldi. Ciências Humanas 7, 371–396.	RDS Mamirauá e Amanã (Middle Solimões River, Brazil)	Traditional Population - Ribeirinho	2003-2005	Aiucá	-2.607303, -64.850664	22	11	2.7	--	--	--	0.81	--	--	--	--	--	No	No	--
Lima el al. (2012)	Lima, D., Steward, A., Richers, B.T., 2012. Exchange, experimentation and preferences: A study on the dynamics of manioc diversity in the Middle Solimões, Amazonas. Boletim do Museu Paraense Emílio Goeldi. Ciências Humanas 7, 371–396.	RDS Mamirauá e Amanã (Middle Solimões River, Brazil)	Traditional Population - Ribeirinho	2003-2005	Boa Esperança	-2.607303, -64.850664	31	11	2.7	--	--	--	0.77	--	--	--	--	--	No	No	--
Lima el al. (2012)	Lima, D., Steward, A., Richers, B.T., 2012. Exchange, experimentation and preferences: A study on the dynamics of manioc diversity in the Middle Solimões, Amazonas. Boletim do Museu Paraense Emílio Goeldi. Ciências Humanas 7, 371–396.	RDS Mamirauá e Amanã (Middle Solimões River, Brazil)	Traditional Population - Ribeirinho	2003-2005	São João do Ipecaçu	-2.607303, -64.850664	25	13	2.8	--	--	--	0.83	--	--	--	--	--	No	No	--
Lima el al. (2012)	Lima, D., Steward, A., Richers, B.T., 2012. Exchange, experimentation and preferences: A study on the dynamics of manioc diversity in the Middle Solimões, Amazonas. Boletim do Museu Paraense Emílio Goeldi. Ciências Humanas 7, 371–396.	RDS Mamirauá e Amanã (Middle Solimões River, Brazil)	Traditional Population - Ribeirinho	2003-2005	Jarauá	-2.607303, -64.850664	22	14	2.9	--	--	--	0.84	--	--	--	--	--	No	No	--
Lima el al. (2012)	Lima, D., Steward, A., Richers, B.T., 2012. Exchange, experimentation and preferences: A study on the dynamics of manioc diversity in the Middle Solimões, Amazonas. Boletim do Museu Paraense Emílio Goeldi. Ciências Humanas 7, 371–396.	RDS Mamirauá e Amanã (Middle Solimões River, Brazil)	Traditional Population - Ribeirinho	2003-2005	Nova Olinda	-2.607303, -64.850664	17	17	3	--	--	--	0.88	--	--	--	--	--	No	No	--
Lima el al. (2012)	Lima, D., Steward, A., Richers, B.T., 2012. Exchange, experimentation and preferences: A study on the dynamics of manioc diversity in the Middle Solimões, Amazonas. Boletim do Museu Paraense Emílio Goeldi. Ciências Humanas 7, 371–396.	RDS Mamirauá e Amanã (Middle Solimões River, Brazil)	Traditional Population - Ribeirinho	2003-2005	Calafate	-2.607303, -64.850664	8	16	5	--	--	--	0.91	--	--	--	--	--	No	No	--
Lima el al. (2012)	Lima, D., Steward, A., Richers, B.T., 2012. Exchange, experimentation and preferences: A study on the dynamics of manioc diversity in the Middle Solimões, Amazonas. Boletim do Museu Paraense Emílio Goeldi. Ciências Humanas 7, 371–396.	RDS Mamirauá e Amanã (Middle Solimões River, Brazil)	Traditional Population - Ribeirinho	2003-2005	Maguari	-2.607303, -64.850664	7	3	1.6	--	--	--	0.69	--	--	--	--	--	No	No	--
Lima el al. (2012)	Lima, D., Steward, A., Richers, B.T., 2012. Exchange, experimentation and preferences: A study on the dynamics of manioc diversity in the Middle Solimões, Amazonas. Boletim do Museu Paraense Emílio Goeldi. Ciências Humanas 7, 371–396.	RDS Mamirauá e Amanã (Middle Solimões River, Brazil)	Traditional Population - Ribeirinho	2003-2005	Barroso	-2.607303, -64.850664	5	4	1.6	--	--	--	0.64	--	--	--	--	--	No	No	--
Lima el al. (2012)	Lima, D., Steward, A., Richers, B.T., 2012. Exchange, experimentation and preferences: A study on the dynamics of manioc diversity in the Middle Solimões, Amazonas. Boletim do Museu Paraense Emílio Goeldi. Ciências Humanas 7, 371–396.	RDS Mamirauá e Amanã (Middle Solimões River, Brazil)	Traditional Population - Ribeirinho	2003-2005	São Paulo do Coraci	-2.607303, -64.850664	12	5	1.6	--	--	--	0.65	--	--	--	--	--	No	No	--
Lima el al. (2012)	Lima, D., Steward, A., Richers, B.T., 2012. Exchange, experimentation and preferences: A study on the dynamics of manioc diversity in the Middle Solimões, Amazonas. Boletim do Museu Paraense Emílio Goeldi. Ciências Humanas 7, 371–396.	RDS Mamirauá e Amanã (Middle Solimões River, Brazil)	Traditional Population - Ribeirinho	2003-2005	Monte Sinai	-2.607303, -64.850664	10	5	1.8	--	--	--	0.69	--	--	--	--	--	No	No	--
Lima el al. (2012)	Lima, D., Steward, A., Richers, B.T., 2012. Exchange, experimentation and preferences: A study on the dynamics of manioc diversity in the Middle Solimões, Amazonas. Boletim do Museu Paraense Emílio Goeldi. Ciências Humanas 7, 371–396.	RDS Mamirauá e Amanã (Middle Solimões River, Brazil)	Traditional Population - Ribeirinho	2010-2011	Matusalem	-2.607303, -64.850664	7	5	1.3	--	--	--	0.78	--	--	--	--	--	No	No	--
Lima el al. (2012)	Lima, D., Steward, A., Richers, B.T., 2012. Exchange, experimentation and preferences: A study on the dynamics of manioc diversity in the Middle Solimões, Amazonas. Boletim do Museu Paraense Emílio Goeldi. Ciências Humanas 7, 371–396.	RDS Mamirauá e Amanã (Middle Solimões River, Brazil)	Traditional Population - Ribeirinho	2010-2011	São João do Ipecaçu	-2.607303, -64.850664	22	5	2.1	--	--	--	0.75	--	--	--	--	--	No	No	--
Lima el al. (2012)	Lima, D., Steward, A., Richers, B.T., 2012. Exchange, experimentation and preferences: A study on the dynamics of manioc diversity in the Middle Solimões, Amazonas. Boletim do Museu Paraense Emílio Goeldi. Ciências Humanas 7, 371–396.	RDS Mamirauá e Amanã (Middle Solimões River, Brazil)	Traditional Population - Ribeirinho	2010-2011	Nogueira	-2.607303, -64.850664	9	9	2.6	--	--	--	0.8	--	--	--	--	--	No	No	--
Lima el al. (2012)	Lima, D., Steward, A., Richers, B.T., 2012. Exchange, experimentation and preferences: A study on the dynamics of manioc diversity in the Middle Solimões, Amazonas. Boletim do Museu Paraense Emílio Goeldi. Ciências Humanas 7, 371–396.	RDS Mamirauá e Amanã (Middle Solimões River, Brazil)	Traditional Population - Ribeirinho	2010-2011	Jarauá	-2.607303, -64.850664	9	9	2.9	--	--	--	0.85	--	--	--	--	--	No	No	--
Lima el al. (2012)	Lima, D., Steward, A., Richers, B.T., 2012. Exchange, experimentation and preferences: A study on the dynamics of manioc diversity in the Middle Solimões, Amazonas. Boletim do Museu Paraense Emílio Goeldi. Ciências Humanas 7, 371–396.	RDS Mamirauá e Amanã (Middle Solimões River, Brazil)	Traditional Population - Ribeirinho	2010-2011	Vila Alencar	-2.607303, -64.850664	8	9	2.9	--	--	--	0.89	--	--	--	--	--	No	No	--
Lima el al. (2012)	Lima, D., Steward, A., Richers, B.T., 2012. Exchange, experimentation and preferences: A study on the dynamics of manioc diversity in the Middle Solimões, Amazonas. Boletim do Museu Paraense Emílio Goeldi. Ciências Humanas 7, 371–396.	RDS Mamirauá e Amanã (Middle Solimões River, Brazil)	Traditional Population - Ribeirinho	2010-2011	Boa Esperança	-2.607303, -64.850664	45	12	2.9	--	--	--	0.8	--	--	--	--	--	No	No	--
Lima el al. (2012)	Lima, D., Steward, A., Richers, B.T., 2012. Exchange, experimentation and preferences: A study on the dynamics of manioc diversity in the Middle Solimões, Amazonas. Boletim do Museu Paraense Emílio Goeldi. Ciências Humanas 7, 371–396.	RDS Mamirauá e Amanã (Middle Solimões River, Brazil)	Traditional Population - Ribeirinho	2010-2011	Calafate	-2.607303, -64.850664	10	8	3	--	--	--	0.8	--	--	--	--	--	No	No	--
Marchetti et al. (2013)	Marchetti, F.F., Massaro, L.R., Amorozo, M.C. de M., Butturi-Gomes, D., 2013. Maintenance of Manioc Diversity by Traditional Farmers in the State of Mato Grosso, Brazil: A 20-Year Comparison. Economic Botany 67, 313–323. https://doi.org/10.1007/s12231-013-9246-3	Santo Antônio do Leverger, Mato Grosso, Brazil	Traditional Population - not specified	2011	Barreirinho, Varginha, e Estraíra	-15.817380, -56.098688	30 (30%)	--	5.4	--	1	24	--	--	--	--	--	--	Parcial	Yes	--
Marchetti et al. (2013)	Marchetti, F.F., Massaro, L.R., Amorozo, M.C. de M., Butturi-Gomes, D., 2013. Maintenance of Manioc Diversity by Traditional Farmers in the State of Mato Grosso, Brazil: A 20-Year Comparison. Economic Botany 67, 313–323. https://doi.org/10.1007/s12231-013-9246-3	Santo Antônio do Leverger, Mato Grosso, Brazil	Traditional Population - not specified	1992	Barreirinho, Morro Grande, Varginha, e Estraíra	-15.817380, -56.098687	27 (27%)	--	9.4	--	4	22	--	--	--	--	--	--	Parcial	Yes	--
Peña-Venegas et al. (2014)	Peña-Venegas, C., Stomph, T., Verschoor, G., Lopez-Lavalle, L., Struik, P., 2014. Differences in Manioc Diversity Among Five Ethnic Groups of the Colombian Amazon. Diversity 6, 792–826. https://doi.org/10.3390/d6040792	Middle Caquetá, Colombia	Indigenous – Muinane	2011-2013	Villazul	-1.218539, -71.490533	6 (40%)	27	12	--	--	--	--	--	--	--	--	--	No	No	--
Peña-Venegas et al. (2014)	Peña-Venegas, C., Stomph, T., Verschoor, G., Lopez-Lavalle, L., Struik, P., 2014. Differences in Manioc Diversity Among Five Ethnic Groups of the Colombian Amazon. Diversity 6, 792–826. https://doi.org/10.3390/d6040792	Middle Caquetá, Colombia	Indigenous – Andoke	2011-2013	Aduche	-1.218539, -71.490533	9 (29%)	32	12	--	--	--	--	--	--	--	--	--	No	No	--
Peña-Venegas et al. (2014)	Peña-Venegas, C., Stomph, T., Verschoor, G., Lopez-Lavalle, L., Struik, P., 2014. Differences in Manioc Diversity Among Five Ethnic Groups of the Colombian Amazon. Diversity 6, 792–826. https://doi.org/10.3390/d6040792	San Martin de Amacayacu, Colombia	Indigenous – Tikuna	2011-2013	San Martin	-3.782833, -70.297106	20 (16%)	33	12	--	--	--	--	--	--	--	--	--	No	No	--
Peña-Venegas et al. (2014)	Peña-Venegas, C., Stomph, T., Verschoor, G., Lopez-Lavalle, L., Struik, P., 2014. Differences in Manioc Diversity Among Five Ethnic Groups of the Colombian Amazon. Diversity 6, 792–826. https://doi.org/10.3390/d6040792	Middle Caquetá, Colombia	Indigenous – Uitoto	2011-2013	Guacamayo	-1.218539, -71.490533	10 (33%)	35	12	--	--	--	--	--	--	--	--	--	No	No	--
Peña-Venegas et al. (2014)	Peña-Venegas, C., Stomph, T., Verschoor, G., Lopez-Lavalle, L., Struik, P., 2014. Differences in Manioc Diversity Among Five Ethnic Groups of the Colombian Amazon. Diversity 6, 792–826. https://doi.org/10.3390/d6040792	Middle Caquetá, Colombia	Indigenous – Nonuya	2011-2013	Peña Roja	-1.218539, -71.490533	8 (47%)	46	12	--	--	--	--	--	--	--	--	--	No	No	--
Pereira (2008)	Pereira, K.J.C., 2008. Agricultura tradicional e manejo da agrobiodiversidade na Amazônia Central: um estudo de caso nos roçados de mandioca nas Reservas de Desenvolvimento Sustentável Amanã e Mamirauá, Amazonas. Doctoral Thesis. Universidade de Sao Paulo, Piracicaba.	RDS Mamirauá e Amanã (Middle Solimões River, Brazil)	Traditional Population - Ribeirinho	2004-2006	São João do Ipecaçu	-2.674039, -64.456893	8	5	1.3	--	--	--	--	0.14	--	0.2	--	--	No	Yes	--
Pereira (2008)	Pereira, K.J.C., 2008. Agricultura tradicional e manejo da agrobiodiversidade na Amazônia Central: um estudo de caso nos roçados de mandioca nas Reservas de Desenvolvimento Sustentável Amanã e Mamirauá, Amazonas. Doctoral Thesis. Universidade de Sao Paulo, Piracicaba.	RDS Mamirauá e Amanã (Middle Solimões River, Brazil)	Traditional Population - Ribeirinho	2004-2006	Aiucá	-2.674039, -64.456893	20	13	1.9	--	--	--	--	0.3	--	0.49	--	--	No	Yes	--
Pereira (2008)	Pereira, K.J.C., 2008. Agricultura tradicional e manejo da agrobiodiversidade na Amazônia Central: um estudo de caso nos roçados de mandioca nas Reservas de Desenvolvimento Sustentável Amanã e Mamirauá, Amazonas. Doctoral Thesis. Universidade de Sao Paulo, Piracicaba.	RDS Mamirauá e Amanã (Middle Solimões River, Brazil)	Traditional Population - Ribeirinho	2004-2006	Nova Olinda	-2.674039, -64.456893	21	15	1.9	--	--	--	--	0.29	--	0.47	--	--	No	Yes	--
Pereira (2008)	Pereira, K.J.C., 2008. Agricultura tradicional e manejo da agrobiodiversidade na Amazônia Central: um estudo de caso nos roçados de mandioca nas Reservas de Desenvolvimento Sustentável Amanã e Mamirauá, Amazonas. Doctoral Thesis. Universidade de Sao Paulo, Piracicaba.	RDS Mamirauá e Amanã (Middle Solimões River, Brazil)	Traditional Population - Ribeirinho	2004-2006	Vila Alencar	-2.674039, -64.456893	5	4	2	--	--	--	--	0.42	--	0.62	--	--	No	Yes	--
Pereira (2008)	Pereira, K.J.C., 2008. Agricultura tradicional e manejo da agrobiodiversidade na Amazônia Central: um estudo de caso nos roçados de mandioca nas Reservas de Desenvolvimento Sustentável Amanã e Mamirauá, Amazonas. Doctoral Thesis. Universidade de Sao Paulo, Piracicaba.	RDS Mamirauá e Amanã (Middle Solimões River, Brazil)	Traditional Population - Ribeirinho	2004-2006	Monte Sinai	-2.674039, -64.456893	10	3	2.1	--	--	--	--	0.45	--	0.68	--	--	No	Yes	--
Pereira (2008)	Pereira, K.J.C., 2008. Agricultura tradicional e manejo da agrobiodiversidade na Amazônia Central: um estudo de caso nos roçados de mandioca nas Reservas de Desenvolvimento Sustentável Amanã e Mamirauá, Amazonas. Doctoral Thesis. Universidade de Sao Paulo, Piracicaba.	RDS Mamirauá e Amanã (Middle Solimões River, Brazil)	Traditional Population - Ribeirinho	2004-2006	Boa Esperança	-2.674039, -64.456893	32	12	2.1	--	--	--	--	0.4	--	0.62	--	--	No	Yes	--
Pereira (2008)	Pereira, K.J.C., 2008. Agricultura tradicional e manejo da agrobiodiversidade na Amazônia Central: um estudo de caso nos roçados de mandioca nas Reservas de Desenvolvimento Sustentável Amanã e Mamirauá, Amazonas. Doctoral Thesis. Universidade de Sao Paulo, Piracicaba.	RDS Mamirauá e Amanã (Middle Solimões River, Brazil)	Traditional Population - Ribeirinho	2004-2006	São Paulo do Coraci	-2.674039, -64.456893	10	10	2.5	--	--	--	--	0.54	--	0.86	--	--	No	Yes	--
Pereira (2008)	Pereira, K.J.C., 2008. Agricultura tradicional e manejo da agrobiodiversidade na Amazônia Central: um estudo de caso nos roçados de mandioca nas Reservas de Desenvolvimento Sustentável Amanã e Mamirauá, Amazonas. Doctoral Thesis. Universidade de Sao Paulo, Piracicaba.	RDS Mamirauá e Amanã (Middle Solimões River, Brazil)	Traditional Population - Ribeirinho	2004-2006	Boa Vista do Calafate	-2.674039, -64.456893	7	10	2.6	--	--	--	--	0.58	--	0.91	--	--	No	Yes	--
Pereira (2008)	Pereira, K.J.C., 2008. Agricultura tradicional e manejo da agrobiodiversidade na Amazônia Central: um estudo de caso nos roçados de mandioca nas Reservas de Desenvolvimento Sustentável Amanã e Mamirauá, Amazonas. Doctoral Thesis. Universidade de Sao Paulo, Piracicaba.	RDS Mamirauá e Amanã (Middle Solimões River, Brazil)	Traditional Population - Ribeirinho	2004-2006	Jarauá	-2.674039, -64.456893	19	19	3.1	--	--	--	--	0.63	--	1.05	--	--	No	Yes	--
Pereira (2008)	Pereira, K.J.C., 2008. Agricultura tradicional e manejo da agrobiodiversidade na Amazônia Central: um estudo de caso nos roçados de mandioca nas Reservas de Desenvolvimento Sustentável Amanã e Mamirauá, Amazonas. Doctoral Thesis. Universidade de Sao Paulo, Piracicaba.	RDS Mamirauá e Amanã (Middle Solimões River, Brazil)	Traditional Population - Ribeirinho	2004-2006	Marirana	-2.674039, -64.456893	3	7	4	--	--	--	--	0.67	--	1.25	--	--	No	Yes	--
Pereira (2008)	Pereira, K.J.C., 2008. Agricultura tradicional e manejo da agrobiodiversidade na Amazônia Central: um estudo de caso nos roçados de mandioca nas Reservas de Desenvolvimento Sustentável Amanã e Mamirauá, Amazonas. Doctoral Thesis. Universidade de Sao Paulo, Piracicaba.	RDS Mamirauá e Amanã (Middle Solimões River, Brazil)	Traditional Population - Ribeirinho	2004-2006	Nova Colômbia	-2.674039, -64.456893	5	15	4.2	--	--	--	--	0.74	--	1.4	--	--	No	Yes	--
Pereira (2008)	Pereira, K.J.C., 2008. Agricultura tradicional e manejo da agrobiodiversidade na Amazônia Central: um estudo de caso nos roçados de mandioca nas Reservas de Desenvolvimento Sustentável Amanã e Mamirauá, Amazonas. Doctoral Thesis. Universidade de Sao Paulo, Piracicaba.	RDS Mamirauá e Amanã (Middle Solimões River, Brazil)	Traditional Population - Ribeirinho	2004-2006	Nova Samaria	-2.674039, -64.456893	3	9	4.3	--	--	--	--	0.54	--	1.16	--	--	No	Yes	--
Pinton and Emperaire (2001)	Pinton, F., Emperaire, L., 2001. Le manioc en Amazonie brésilienne : diversité variétale et marché 23.	South-west Amazonia, Brazil	Traditional population - Seringueiros	1995-1997	Juruá river	-8.656829, -72.843139	29	16	2.5	--	1	6	--	--	--	--	--	--	No	No	--
Pinton and Emperaire (2001)	Pinton, F., Emperaire, L., 2001. Le manioc en Amazonie brésilienne : diversité variétale et marché 23.	Central Amazonia, Brazil	Indigenous – Satéré-Mawé	1995-1997	Marau river	-3.605136, -57.497029	16	13	3	--	1	5	--	--	--	--	--	--	No	No	--
Pinton and Emperaire (2001)	Pinton, F., Emperaire, L., 2001. Le manioc en Amazonie brésilienne : diversité variétale et marché 23.	East Amazonia, Brazil	Mixed	1995-1997	Xingu river	-2.626329, -52.157564	26	41	4	--	1	8	--	--	--	--	--	--	No	No	--
Pinton and Emperaire (2001)	Pinton, F., Emperaire, L., 2001. Le manioc en Amazonie brésilienne : diversité variétale et marché 23.	Central Amazonia, Brazil	Traditional Population - Caboclo	1995-1997	Maués-Açu river	-3.605136, -57.497029	15	51	7	--	3	11	--	--	--	--	--	--	No	No	--
Pinton and Emperaire (2001)	Pinton, F., Emperaire, L., 2001. Le manioc en Amazonie brésilienne : diversité variétale et marché 23.	Northwest Amazonia, Brazil	Indigenous – pluriethinic	1995-1997	São Gabriel da Cachoeira	-0.122951, -66.845026	7	69	16	--	11	26	--	--	--	--	--	--	No	No	--
Pinton and Emperaire (2001)	Pinton, F., Emperaire, L., 2001. Le manioc en Amazonie brésilienne : diversité variétale et marché 23.	Northwest Amazonia, Brazil	Indigenous – Tukano	1995-1997	Uaupês river	0.598045, -69.183857	12	89	19	--	7	48	--	--	--	--	--	--	No	No	--
Pinton and Emperaire (2001)	Pinton, F., Emperaire, L., 2001. Le manioc en Amazonie brésilienne : diversité variétale et marché 23.	Northwest Amazonia, Brazil	Indigenous – Baré	1995-1997	Rio Negro – Tabocal dos Pereira, Iábi	0.884194, -66.830587	9	60	21	--	10	37	--	--	--	--	--	--	No	No	--
Pinton and Emperaire (2001)	Pinton, F., Emperaire, L., 2001. Le manioc en Amazonie brésilienne : diversité variétale et marché 23.	Northwest Amazonia, Brazil	Indigenous - Baniwa	1995-1997	Içana river	1.470009, -68.503237	6	74	26	--	18	39	--	--	--	--	--	--	No	No	--
Pinton and Emperaire (2001)	Pinton, F., Emperaire, L., 2001. Le manioc en Amazonie brésilienne : diversité variétale et marché 23.	Northwest Amazonia, Brazil	Mixed – Indigenous and Caboclos	1995-1997	Santa Isabel	-0.141726, -65.263821	5	66	33	--	28	44	--	--	--	--	--	--	No	No	--
Pujol et al. (2007)	Pujol, B., Renoux, F., Elias, M., Rival, L., Mckey, D., 2007. The unappreciated ecology of landrace populations: Conservation consequences of soil seed banks in Cassava. Biological Conservation 136, 541–551. https://doi.org/10.1016/j.biocon.2006.12.025	Northeastern French Guiana and Guyana	Indigenous – Palikur e Makushi	2002	St. Georges de l’Oyapock, Rewa, Massara	3.902162, -59.296299	4	7	3.75	--	3	6	--	--	--	--	--	--	Yes	Yes	--
Pujol et al. (2007)	Pujol, B., Renoux, F., Elias, M., Rival, L., Mckey, D., 2007. The unappreciated ecology of landrace populations: Conservation consequences of soil seed banks in Cassava. Biological Conservation 136, 541–551. https://doi.org/10.1016/j.biocon.2006.12.025	Northeastern French Guiana and Guyana	Indigenous – Palikur e Makushi	1998	St. Georges de l’Oyapock, Rewa, Massara	3.905652, -51.796674	4	10	5.75	--	4	7	--	--	--	--	--	--	Yes	Yes	--
Ramos et al. (2011)	Ramos, F.T., Júnior, S.S., Antonio, M., Barelli, A., Ramos, E.D.T., 2011. Sistemas de produção de mandioca em comunidades locais de Cáceres, MT: um estudo de caso 14.	Cáceres, south-west Mato Grosso, Brazil	Not specified	2008	Porto Limão	-16.166337, -57.598884	5	7	3.1	--	1	7	--	--	0.8583	--	0.28	--	Yes	No	--
Ramos et al. (2011)	Ramos, F.T., Júnior, S.S., Antonio, M., Barelli, A., Ramos, E.D.T., 2011. Sistemas de produção de mandioca em comunidades locais de Cáceres, MT: um estudo de caso 14.	Cáceres, south-west Mato Grosso, Brazil	Not specified	2008	Facão	-16.166337, -57.598884	22	11	3.1	--	1	7	--	--	0.7594	--	--	--	Yes	No	--
Salick et al. (1997)	Salick, J., Cellinese, N., Knapp, S., 1997. Indigenous diversity of Cassava: Generation, maintenance, use and loss among the Amuesha, Peruvian upper Amazon. ECONOMIC BOTANY 51, 14.	Palcazu valleys, Peru	Indigenous – Amuesha	1986	16 Amuesha communities	-9.936017, -75.229638	27	--	5.9	--	1	53	--	--	--	--	--	--	Yes	No	--
Seixas (2008)	Seixas, A.C.P. de S., 2008. Entre terreiros e roçados: a construção da agrobiodiversidade por moradores do rio croá, vale do juruá (AC). Doctoral Thesis. Universidade de Brasília, Brasilia.	Juruá valley, Acre, Brazil	Traditional Population - Caboclo	2007	Croá	-7.705480, -72.550012	19	18	2.95	2.12	0	9	--	--	--	--	--	--	Yes	Yes	--

## Sheet: maize_case_studies_data
Reference	Full Reference	Local	Ethnic group	Date of collection	Community identification	Aproximate Latitude and Longitude	Number of informants (percentage of community)	Community richness	Household average richness	Standard deviation of household average richness	Minimum household richness	Maximun household richness	Simpsom Community	Simpsom Household	Shannon Community	Shannon Household	Berger-Parker Community	Berger-Parker Household	Has richness per household?	Has number of household that have variety?	Obs.
Aragon-Cuevas et al. (2004)	Aragon-Cuevas F., et al., 2004. Conservación in situ y mejoramiento participativo de la milpa en Oaxaca, México. In: Chávez-Servia J.L., Tuxill J., Jarvis D.I. (eds) Manejo de la diversidad de los cultivos en los agroecosistemas tradicionales. Instituto Internacional de Recursos Fitogenéticos (IPGRI), Cali.	Oaxaca	--	1999	26 communities	17.073738, -96.726808	--	--	1.9	--	--	--	--	--	--	--	--	--	--	--	Data taken directly from Dyer et al. (2018) and Dyer et al. (2014)
Arias et al. (2004)	Arias L et al., 2004. Conservación in situ de la biodiversidad de las variedades locales en la milpa de Yucatán, México. In: Chávez-Servia J.L., Tuxill J., Jarvis D.I. (eds) Manejo de la diversidad de los cultivos en los agroecosistemas tradicionales. Instituto Internacional de Recursos Fitogenéticos (IPGRI), Cali	Yaxcaba, Yucatan	--	1998	--	20.547662, -88.827142	--	15	--	--	--	--	--	--	--	--	--	--	--	--	Data taken directly from Dyer et al. (2018) and Dyer et al. (2014)
Bellon (2004)	Bellon M.R., 2004. Conceptualizing interventions to support on-farm genetic resource conservation. World Development 32:159–172	Oaxaca, Central Valleys	--	1977-2001	--	17.073738, -96.726808	--	--	1.6	--	--	--	--	--	--	--	--	--	--	--	Data taken directly from Dyer et al. (2018) and Dyer et al. (2014)
Bellon and Hellin (2011)	Bellon M.R., Hellin J., 2011. Planting hybrids, keeping landraces: agricultural modernization and tradition among small-scale maize farmers in Chiapas, Mexico. World Development 39:1434–1443	La Frailesca, Chiapas	--	2005	4 communities	15.982236, -92.636910	--	--	1.8	--	--	--	--	--	--	--	--	--	--	--	Data taken directly from Dyer et al. (2018) and Dyer et al. (2014)
Bellon and Hellin (2011)	Bellon M.R., Hellin J., 2011. Planting hybrids, keeping landraces: agricultural modernization and tradition among small-scale maize farmers in Chiapas, Mexico. World Development 39:1434–1443	La Frailesca, Chiapas	--	2007	4 communities	15.982236, -92.636910	--	--	1.5	--	--	--	--	--	--	--	--	--	--	--	Data taken directly from Dyer et al. (2018) and Dyer et al. (2014)
Bellon and Hellin (2011)	Bellon M.R., Hellin J., 2011. Planting hybrids, keeping landraces: agricultural modernization and tradition among small-scale maize farmers in Chiapas, Mexico. World Development 39:1434–1443	La Frailesca, Chiapas	--	2001	4 communities	15.982236, -92.636910	--	--	1.5	--	--	--	--	--	--	--	--	--	--	--	Data taken directly from Dyer et al. (2018) and Dyer et al. (2014)
Bellon e Brush (1994)	Bellon, M.R., Brush, S.B., 1994. Keepers of maize in Chiapas, Mexico. Economic Botany 48, 196–209. https://doi.org/10.1007/BF02908218	Vicente Guerrero (Chiapas, México)	--	1988-1989	--	16.680424, -93.262354	31 (8,1%)	15	4.2	--	2	9	--	--	--	--	--	--	No	Yes	--
Bellon e Risopoulos (2001)	Bellon M.R., Risopoulos J., 2001. Small-scale farmers expand the benefits of improved maize germplasm: a case study from Chiapas, Mexico. World Development 29(5):799–811	Vicente Guerrero (Chiapas, México)	--	1997	--	16.680424, -93.262355	98	20	--	--	--	--	--	--	--	--	--	--	--	--	Data taken directly from Dyer et al. (2018) and Dyer et al. (2014)
Bellon et al. (2011)	Bellon M.R., Hodson D., Hellin J., 2011. Assessing the vulnerability of traditional maize seed systems in Mexico to climate change. Proceedings of the National Academy of Sciences, USA, 108:13432–13437	East Central Mexico (highlands)	--	2003	9 communities	22.169094, -98.302441	177	--	1.8	--	--	--	--	--	--	--	--	--	--	--	Data taken directly from Dyer et al. (2018) and Dyer et al. (2014)
Bellon et al. (2011)	Bellon M.R., Hodson D., Hellin J., 2011. Assessing the vulnerability of traditional maize seed systems in Mexico to climate change. Proceedings of the National Academy of Sciences, USA, 108:13432–13437	East Central Mexico (wet upper/midaltitude)	--	2003	2 communities	22.169094, -98.302441	39	--	1.6	--	--	--	--	--	--	--	--	--	--	--	Data taken directly from Dyer et al. (2018) and Dyer et al. (2014)
Bellon et al. (2011)	Bellon M.R., Hodson D., Hellin J., 2011. Assessing the vulnerability of traditional maize seed systems in Mexico to climate change. Proceedings of the National Academy of Sciences, USA, 108:13432–13437	East Central Mexico (wet lowland)	--	2003	7 communities	22.169094, -98.302441	136	--	1.3	--	--	--	--	--	--	--	--	--	--	--	Data taken directly from Dyer et al. (2018) and Dyer et al. (2014)
Bellon et al. (2011)	Bellon M.R., Hodson D., Hellin J., 2011. Assessing the vulnerability of traditional maize seed systems in Mexico to climate change. Proceedings of the National Academy of Sciences, USA, 108:13432–13437	East Central Mexico (dry lowlands)	--	2003	2 communities	22.169094, -98.302441	39	--	1.2	--	--	--	--	--	--	--	--	--	--	--	Data taken directly from Dyer et al. (2018) and Dyer et al. (2014)
Birol et al. (2007)	Birol E., Villalba E.R., Smale M., 2007. Farmer preferences for milpa diversity and genetically modified maize in Mexico: a latent class approach. IFPRI discussion paper no. 726, International Food Policy Research Institute (IFPRI), Washington, DC	Oaxaca	--	2004	8 communities	17.073738, -96.726808	121	--	1.5	0.6	--	--	--	--	--	--	--	--	--	--	Data taken directly from Dyer et al. (2018) and Dyer et al. (2014)
Brush e Perales (2007)	Brush, S.B., Perales, H.R., 2007. A maize landscape: Ethnicity and agro-biodiversity in Chiapas Mexico. Agriculture, Ecosystems & Environment 121, 211–221. https://doi.org/10.1016/j.agee.2006.12.018	Highlands Chiapas (México)	Mixed – Indigenous, Mestizos	2003	12 communities	16.587247, -92.209441	301	--	1.9	--	--	--	--	--	--	--	--	--	No	No	--
Brush e Perales (2007)	Brush, S.B., Perales, H.R., 2007. A maize landscape: Ethnicity and agro-biodiversity in Chiapas Mexico. Agriculture, Ecosystems & Environment 121, 211–221. https://doi.org/10.1016/j.agee.2006.12.018	High midlands Chiapas (México)	Mixed – Indigenous, Mestizos	2003	28 communities	16.587247, -92.209442	514	--	1.63	--	--	--	--	--	--	--	--	--	No	No	--
Brush e Perales (2007)	Brush, S.B., Perales, H.R., 2007. A maize landscape: Ethnicity and agro-biodiversity in Chiapas Mexico. Agriculture, Ecosystems & Environment 121, 211–221. https://doi.org/10.1016/j.agee.2006.12.018	Low midlands, Chiapas (México)	Mixed – Indigenous, Mestizos	2003	10 communities	16.587247, -92.209443	218	--	1.32	--	--	--	--	--	--	--	--	--	No	No	--
Brush e Perales (2007)	Brush, S.B., Perales, H.R., 2007. A maize landscape: Ethnicity and agro-biodiversity in Chiapas Mexico. Agriculture, Ecosystems & Environment 121, 211–221. https://doi.org/10.1016/j.agee.2006.12.018	Lowland Chiappas (México)	Mixed – Indigenous, Mestizos	2003	69 communities	16.587247, -92.209444	1040	--	1.21	--	--	--	--	--	--	--	--	--	No	No	--
Brush et al. (1988)	Brush S.B., 1998. Bio-cooperation and the benefits of crop genetic resources: the case of Mexican Maize. World Development 26(5):755–766	Ocozocuautla, Chiapas	--	1987	2 communities	16.912400, -93.569637	--	--	2.7	1	--	--	--	--	--	--	--	--	--	--	Data taken directly from Dyer et al. (2018) and Dyer et al. (2014)
Chamber e Momsen (2007)	Chambers, K.J., Momsen, J.H., 2007. From the kitchen and the field: Gender and maize diversity in the Bajío region of Mexico: Gender and maize diversity in the Bajío, Mexico. Singapore Journal of Tropical Geography 28, 39–56. https://doi.org/10.1111/j.1467-9493.2006.00275.x	Bajío region (Mexico)	--	2004	Plains	20.566648, -101.168904	35 (1,3%)	10	2	--	--	--	--	--	--	--	--	--	No	Yes	--
Chamber e Momsen (2007)	Chambers, K.J., Momsen, J.H., 2007. From the kitchen and the field: Gender and maize diversity in the Bajío region of Mexico: Gender and maize diversity in the Bajío, Mexico. Singapore Journal of Tropical Geography 28, 39–56. https://doi.org/10.1111/j.1467-9493.2006.00275.x	Bajío region (Mexico)	--	2004	Mesa	20.566648, -101.168904	35 (4,6%)	9	2	--	--	--	--	--	--	--	--	--	No	Yes	--
Chamber e Momsen (2007)	Chambers, K.J., Momsen, J.H., 2007. From the kitchen and the field: Gender and maize diversity in the Bajío region of Mexico: Gender and maize diversity in the Bajío, Mexico. Singapore Journal of Tropical Geography 28, 39–56. https://doi.org/10.1111/j.1467-9493.2006.00275.x	Bajío region (Mexico)	--	2004	Mountain	20.566648, -101.168904	35 (4,5%)	8	2	--	--	--	--	--	--	--	--	--	No	Yes	--
Chamber e Momsen (2007)	Chambers, K.J., Momsen, J.H., 2007. From the kitchen and the field: Gender and maize diversity in the Bajío region of Mexico: Gender and maize diversity in the Bajío, Mexico. Singapore Journal of Tropical Geography 28, 39–56. https://doi.org/10.1111/j.1467-9493.2006.00275.x	Bajío region (Mexico)	--	2004	Valley	20.566648, -101.168904	35 (3,8%)	6	2	--	--	--	--	--	--	--	--	--	No	Yes	--
Dyer (2002)	Dyer G.A., 2002. The cost of in situ conservation of maize landraces in the Sierra Norte de Puebla, Mexico. PhD Dissertation, University of California, Davis	Zoatecpan, Puebla	--	1999	1 community	19.932492, -97.613881	49	--	1.8	--	--	--	--	--	--	--	--	--	--	--	Data taken directly from Dyer et al. (2018) and Dyer et al. (2014)
Fenzi et al. (2017)	Fenzi, M., Jarvis, D.I., Arias Reyes, L.M., Latournerie Moreno, L., Tuxill, J., 2017. Longitudinal analysis of maize diversity in Yucatan, Mexico: influence of agro-ecological factors on landraces conservation and modern variety introduction. Plant Genetic Resources 15, 51–63. https://doi.org/10.1017/S1479262115000374	Yaxcaba (Yucatan, Mexico)	--	2011	--	20.547662, -88.827142	71	13	2.42	1.2	--	--	--	--	--	--	--	--	No	Yes	--
Fenzi et al. (2017)	Fenzi, M., Jarvis, D.I., Arias Reyes, L.M., Latournerie Moreno, L., Tuxill, J., 2017. Longitudinal analysis of maize diversity in Yucatan, Mexico: influence of agro-ecological factors on landraces conservation and modern variety introduction. Plant Genetic Resources 15, 51–63. https://doi.org/10.1017/S1479262115000374	Yaxcaba (Yucatan, Mexico)	--	1999	--	20.547662, -88.827142	61	13	2.21	1.1	--	--	--	--	--	--	--	--	No	Yes	--
Gil-Muñoz et al. (2004)	Gil-Muñoz A., López P.A., Muñoz Orozco A., López Sánchez H., 2004. Variedades criollas de maı́z (Zea mays L.) en el estado de Puebla, México: diversidad y utilización. In: Chávez-Servia J.L., Tuxill J., Jarvis D.I. (eds) Manejo de la diversidad de los cultivos en los agroecosistemas tradicionales. Instituto Internacional de Recursos Fitogenéticos (IPGRI), Cali.	La Malinche, Puebla	--	1996-1997	--	19.230568, -98.031571	93	--	2.1	--	1	7	--	--	--	--	--	--	--	--	Data taken directly from Dyer et al. (2018) and Dyer et al. (2014)
Gil-Muñoz et al. (2004)	Gil-Muñoz A., López P.A., Muñoz Orozco A., López Sánchez H., 2004. Variedades criollas de maı́z (Zea mays L.) en el estado de Puebla, México: diversidad y utilización. In: Chávez-Servia J.L., Tuxill J., Jarvis D.I. (eds) Manejo de la diversidad de los cultivos en los agroecosistemas tradicionales. Instituto Internacional de Recursos Fitogenéticos (IPGRI), Cali.	Tlahuapan-Chiautzingo, Puebla	--	1996-1997	--	19.339108, -98.583469	62	--	2.1	--	1	4	--	--	--	--	--	--	--	--	Data taken directly from Dyer et al. (2018) and Dyer et al. (2014)
Gómez et al. (2000)	Gómez, J.A.A., Bellon, M.R., Smale, M., 2000. A Regional analysis of Maize Biological Diversity in Southeastern Guanajuato, MéXico. Economic Botany 54, 60–72. https://doi.org/10.1007/BF02866600	Southeastern Guanajuato (Mexico)	--	1995-1996	Area with low productivity and low infrastructure	20.574440, -101.022375	40	23	--	--	--	--	--	--	--	--	--	--	No	No	--
Gómez et al. (2000)	Gómez, J.A.A., Bellon, M.R., Smale, M., 2000. A Regional analysis of Maize Biological Diversity in Southeastern Guanajuato, MéXico. Economic Botany 54, 60–72. https://doi.org/10.1007/BF02866600	Southeastern Guanajuato (Mexico)	--	1995-1996	Area with hight productivity and low infrastructure	20.574440, -101.022375	40	20	--	--	--	--	--	--	--	--	--	--	No	No	--
Gómez et al. (2000)	Gómez, J.A.A., Bellon, M.R., Smale, M., 2000. A Regional analysis of Maize Biological Diversity in Southeastern Guanajuato, MéXico. Economic Botany 54, 60–72. https://doi.org/10.1007/BF02866600	Southeastern Guanajuato (Mexico)	--	1995-1996	Area with low productivity and hight infrastructure	20.574440, -101.022375	40	16	--	--	--	--	--	--	--	--	--	--	No	No	--
Gómez et al. (2000)	Gómez, J.A.A., Bellon, M.R., Smale, M., 2000. A Regional analysis of Maize Biological Diversity in Southeastern Guanajuato, MéXico. Economic Botany 54, 60–72. https://doi.org/10.1007/BF02866600	Southeastern Guanajuato (Mexico)	--	1995-1996	Area with hight productivity and hight infrastructure	20.574440, -101.022375	40	16	--	--	--	--	--	--	--	--	--	--	No	No	--
Inzunza Mascareno (1988)	Inzunza Mascareño F.R., 1988. El proceso de producción agrı́cola en la porción oriental de Sierra Norte de Puebla. Thesis. Universidad Autónoma de Chapingo, Mexico	Sierra Norte, Puebla	--	1987	--	20.115198, -98.005045	--	--	1.3	--	--	--	--	--	--	--	--	--	--	--	Data taken directly from Dyer et al. (2018) and Dyer et al. (2014)
Isakson (2011)	Isakson, S.R., 2011. Market Provisioning and the Conservation of Crop Biodiversity: An Analysis of Peasant Livelihoods and Maize Diversity in the Guatemalan Highlands. World Development 39, 1444–1459. https://doi.org/10.1016/j.worlddev.2010.12.015	Nimasac e Xeul, Guatemala	--	2003	2 communities	14.904758, -91.479270	115	--	2.5	1	1	5	--	0.457	--	0.739	--	--	--	--	Data taken directly from Dyer et al. (2018) and Dyer et al. (2014)
Jarvis et al. (2008)	Jarvis, D.I., Brown, A.H.D., Cuong, P.H., Collado-Panduro, L., Latournerie-Moreno, L., Gyawali, S., Tanto, T., Sawadogo, M., Mar, I., Sadiki, M., Hue, N.T.-N., Arias-Reyes, L., Balma, D., Bajracharya, J., Castillo, F., Rijal, D., Belqadi, L., Rana, R., Saidi, S., Ouedraogo, J., Zangre, R., Rhrib, K., Chavez, J.L., Schoen, D., Sthapit, B., De Santis, P., Fadda, C., Hodgkin, T., 2008. A global pers…	Yaxcaba (Yucatan, Mexico)	--	1998-2005	--	20.547662, -88.827142	67	14	2.3	--	--	--	0.69	0.31	--	--	--	--	No	No	--
Jarvis et al. (2008)	Jarvis, D.I., Brown, A.H.D., Cuong, P.H., Collado-Panduro, L., Latournerie-Moreno, L., Gyawali, S., Tanto, T., Sawadogo, M., Mar, I., Sadiki, M., Hue, N.T.-N., Arias-Reyes, L., Balma, D., Bajracharya, J., Castillo, F., Rijal, D., Belqadi, L., Rana, R., Saidi, S., Ouedraogo, J., Zangre, R., Rhrib, K., Chavez, J.L., Schoen, D., Sthapit, B., De Santis, P., Fadda, C., Hodgkin, T., 2008. A global pers…	Ichmul, Yucatán, México	--	1998-2005	--	20.162124, -88.608677	100	9	1.9	--	--	--	0.48	0.25	--	--	--	--	No	No	--
Jarvis et al. (2008)	Jarvis, D.I., Brown, A.H.D., Cuong, P.H., Collado-Panduro, L., Latournerie-Moreno, L., Gyawali, S., Tanto, T., Sawadogo, M., Mar, I., Sadiki, M., Hue, N.T.-N., Arias-Reyes, L., Balma, D., Bajracharya, J., Castillo, F., Rijal, D., Belqadi, L., Rana, R., Saidi, S., Ouedraogo, J., Zangre, R., Rhrib, K., Chavez, J.L., Schoen, D., Sthapit, B., De Santis, P., Fadda, C., Hodgkin, T., 2008. A global pers…	Sahcaba, Yucatán, México	--	1998-2005	--	20.791151, -89.181947	90	5	1.4	--	--	--	0.43	0.16	--	--	--	--	No	No	--
Lope-Alzina (2002)	Lope-Alzina D., 2002. The participation of farm women in the milpa system of the Yucatán, Mexico: production spaces and agricultural biodiversity. In: Smale M., Mar I., Jarvis D.I. (eds) The economics of conserving agricultural biodiversity on-farm. International Plant Genetic Resources Institute, Rome	Yaxcaba, Yucatan	--	1999-2001	1 community	20.547662, -88.827142	60	--	2.3	--	--	--	--	--	--	--	--	--	--	--	Data taken directly from Dyer et al. (2018) and Dyer et al. (2014)
Louette (1997)	Louette, D., Charrier, A., Berthaud, J., 1997. In Situ conservation of maize in Mexico: Genetic diversity and Maize seed management in a traditional community. Economic Botany 51, 20–38. https://doi.org/10.1007/BF02910401	Cuautitlán, Jalisco, México	Indigenous	1989-1991	Cuzalapa	19.531372, -104.318588	39	26	2.6	--	1	6	--	--	--	--	--	--	No	Yes	--
Moreno et al. (2006)	Moreno, L.L., Tuxill, J., Moo, E.Y., Reyes, L.A., Alejo, J.C., Jarvis, D.I., 2006. Traditional Maize Storage Methods of Mayan Farmers in Yucatan, Mexico: Implications for Seed Selection and Crop Diversity. Biodiversity and Conservation 15, 1771–1795. https://doi.org/10.1007/s10531-004-6679-0	Yaxcaba, Yucatan (México)	--	2001-2002	--	20.547662, -88.827142	61 (10%)	15	2.5	--	--	--	--	--	--	--	--	--	No	No	--
Muñozcano Ruiz (2011)	Muñozcano Ruiz M., 2011. Diversidad genética del maı́z, perspectivas para su conservación y desarrollo en una comunidad Mixteca de Oaxaca: Santa Marı́a Tataltepec. Tesis de Maestrı́a, Colegio de Postgraduados, Montecillo, México	Santa Maria Tutaltepec, Oaxaca	--	2009	1 community	17.141518, -97.390849	44	--	1.48	--	--	--	--	--	--	--	--	--	--	--	Data taken directly from Dyer et al. (2018) and Dyer et al. (2014)
Orozco-Ramirez et al. (2017)	Orozco-Ramírez, Q., Astier, M., 2017. Socio-economic and environmental changes related to maize richness in Mexico’s central highlands. Agriculture and Human Values 34, 377–391. https://doi.org/10.1007/s10460-016-9720-5	Lake Pátzcuaro Region (Central Mexico)	Mixed – Indigenous, Mestizos	2012	29 community	19.659482, -101.639049	59	7	2.86	0.43	--	--	--	--	--	--	--	--	No	No	--
Orozco-Ramirez et al. (2017)	Orozco-Ramírez, Q., Astier, M., 2017. Socio-economic and environmental changes related to maize richness in Mexico’s central highlands. Agriculture and Human Values 34, 377–391. https://doi.org/10.1007/s10460-016-9720-5	Lake Pátzcuaro Region (Central Mexico)	Mixed – Indigenous, Mestizos	2005	29 community	19.659482, -101.639049	74	7	2.26	0.31	--	--	--	--	--	--	--	--	No	No	--
Orozco-Ramirez et al. (2017)	Orozco-Ramírez, Q., Astier, M., 2017. Socio-economic and environmental changes related to maize richness in Mexico’s central highlands. Agriculture and Human Values 34, 377–391. https://doi.org/10.1007/s10460-016-9720-5	Lake Pátzcuaro Region (Central Mexico)	Mixed – Indigenous, Mestizos	2008	29 community	19.659482, -101.639049	22	4	3.14	1.03	--	--	--	--	--	--	--	--	No	No	--
Orozco-Ramirez et al. (2017)	Orozco-Ramírez, Q., Astier, M., 2017. Socio-economic and environmental changes related to maize richness in Mexico’s central highlands. Agriculture and Human Values 34, 377–391. https://doi.org/10.1007/s10460-016-9720-5	Lake Pátzcuaro Region (Central Mexico)	Mixed – Indigenous, Mestizos	2015	29 community	19.659482, -101.639049	54	4	2.1	0.3	--	--	--	--	--	--	--	--	No	No	--
Orozco-Ramirez et al. (2017)	Orozco-Ramírez, Q., Astier, M., 2017. Socio-economic and environmental changes related to maize richness in Mexico’s central highlands. Agriculture and Human Values 34, 377–391. https://doi.org/10.1007/s10460-016-9720-5	Lake Pátzcuaro Region (Central Mexico)	Mixed – Indigenous, Mestizos	2010	29 community	19.659482, -101.639049	24	4	2.42	0.42	--	--	--	--	--	--	--	--	No	No	--
Perales et al. (2003)	Perales R., H., Brush, S.B., Qualset, C.O., 2003. Landraces of Maize in Central Mexico: An Altitudinal Transect. Economic Botany 57, 7–20. https://doi.org/10.1663/0013-0001(2003)057[0007:LOMICM]2.0.CO;2	Chalco and Cuautla (Mexico)	--	1995	Tecajec	19.043047, -98.921456	21 (13%)	9	1.5	--	--	--	--	--	--	--	--	--	No	No	--
Perales et al. (2003)	Perales R., H., Brush, S.B., Qualset, C.O., 2003. Landraces of Maize in Central Mexico: An Altitudinal Transect. Economic Botany 57, 7–20. https://doi.org/10.1663/0013-0001(2003)057[0007:LOMICM]2.0.CO;2	Chalco and Cuautla (Mexico)	--	1995	Lopez Mateos	19.043047, -98.921456	20 (18%)	6	1.4	--	--	--	--	--	--	--	--	--	No	No	--
Perales et al. (2003)	Perales R., H., Brush, S.B., Qualset, C.O., 2003. Landraces of Maize in Central Mexico: An Altitudinal Transect. Economic Botany 57, 7–20. https://doi.org/10.1663/0013-0001(2003)057[0007:LOMICM]2.0.CO;2	Chalco and Cuautla (Mexico)	--	1995	Tlaltetelco	19.043047, -98.921456	32 (15%)	5	1.8	--	--	--	--	--	--	--	--	--	No	No	--
Perales et al. (2003)	Perales R., H., Brush, S.B., Qualset, C.O., 2003. Landraces of Maize in Central Mexico: An Altitudinal Transect. Economic Botany 57, 7–20. https://doi.org/10.1663/0013-0001(2003)057[0007:LOMICM]2.0.CO;2	Chalco and Cuautla (Mexico)	--	1995	Ayapango	19.043047, -98.921456	46 (13%)	5	1.6	--	--	--	--	--	--	--	--	--	No	No	--
Perales et al. (2005)	Perales, H.R., Benz, B.F., Brush, S.B., 2005. Maize diversity and ethnolinguistic diversity in Chiapas, Mexico. Proceedings of the National Academy of Sciences of the United States of America 102, 949–954.	Tzotzil of Chamula (Chiapas, México)	Indigenous – Tzotzil (Maya)	1999-2002	Los Ranchos, Tentic, El Crucero, Pozuelos	16.828477, -92.606859	112 (3,6%)	13	2.2	0.2	--	--	--	--	--	--	--	--	No	No	--
Perales et al. (2005)	Perales, H.R., Benz, B.F., Brush, S.B., 2005. Maize diversity and ethnolinguistic diversity in Chiapas, Mexico. Proceedings of the National Academy of Sciences of the United States of America 102, 949–954.	Tzeltal of Oxchuc (Chiapas, México)	Indigenous – Tzetal (Maya)	1999-2002	Pacbilna, El Retiro, Piedra Escrita, Tushaquilja, Rancho del Cura	16.781155, -92.337876	156 (3,3%)	12	1.9	0.2	--	--	--	--	--	--	--	--	No	No	--
Pita Duque (2010)	Pita Duque A., 2010. Impact on maize diversity of Mexican farmers’ participation in off-farm labor markets. PhD Dissertation, University of California, Davis	Atzalan, Puebla	--	2006	1 community	19.058769, -98.304322	40	--	2.6	0.2	--	--	--	--	--	--	--	--	--	--	Data taken directly from Dyer et al. (2018) and Dyer et al. (2014)
Pita Duque (2010)	Pita Duque A., 2010. Impact on maize diversity of Mexican farmers’ participation in off-farm labor markets. PhD Dissertation, University of California, Davis	Ozolco, Puebla	--	2006	1 community	19.098982, -98.516058	40	--	2.3	0.1	--	--	--	--	--	--	--	--	--	--	Data taken directly from Dyer et al. (2018) and Dyer et al. (2014)
Pita Duque (2010)	Pita Duque A., 2010. Impact on maize diversity of Mexican farmers’ participation in off-farm labor markets. PhD Dissertation, University of California, Davis	Xalitantla, Puebla	--	2006	1 community	19.080574, -98.516992	40	--	2.1	0.2	--	--	--	--	--	--	--	--	--	--	Data taken directly from Dyer et al. (2018) and Dyer et al. (2014)
Pita Duque (2010)	Pita Duque A., 2010. Impact on maize diversity of Mexican farmers’ participation in off-farm labor markets. PhD Dissertation, University of California, Davis	Calpan, Puebla	--	2006	1 community	19.100760, -98.462030	40	--	2.1	0.2	--	--	--	--	--	--	--	--	--	--	Data taken directly from Dyer et al. (2018) and Dyer et al. (2014)
Pita Duque (2010)	Pita Duque A., 2010. Impact on maize diversity of Mexican farmers’ participation in off-farm labor markets. PhD Dissertation, University of California, Davis	San Nicolas, Puebla	--	2006	1 community	19.074617, -98.485628	40	--	2.1	0.2	--	--	--	--	--	--	--	--	--	--	Data taken directly from Dyer et al. (2018) and Dyer et al. (2014)
Rice et al. (1998)	Rice, E., Smale, M., Blanco, J.-L., 1998. Farmers’ use of improved seed selection practices in Mexican maize: Evidence and issues from the Sierra de Santa Marta. World Development 26, 1625–1640. https://doi.org/10.1016/S0305-750X(98)00079-5	Sierra de Santa Marta, Veracruz (Mexico)	Indigenous – Popoluca	1994	Soteapan and Ocotal Chico	18.240762, -94.872673	16	25	4.8	--	--	--	--	--	--	--	--	--	No	No	--
Rice et al. (1998)	Rice, E., Smale, M., Blanco, J.-L., 1998. Farmers’ use of improved seed selection practices in Mexican maize: Evidence and issues from the Sierra de Santa Marta. World Development 26, 1625–1640. https://doi.org/10.1016/S0305-750X(98)00079-5	Sierra de Santa Marta, Veracruz (Mexico)	Indigenous – Popoluca	1995	Soteapan and Ocotal Chico	18.240762, -94.872673	16	25	4.2	--	--	--	--	--	--	--	--	--	No	No	--
Rice et al. (1998)	Rice, E., Smale, M., Blanco, J.-L., 1998. Farmers’ use of improved seed selection practices in Mexican maize: Evidence and issues from the Sierra de Santa Marta. World Development 26, 1625–1640. https://doi.org/10.1016/S0305-750X(98)00079-5	Sierra de Santa Marta, Veracruz (Mexico)	Indigenous – Popoluca	1996	Soteapan and Ocotal Chico	18.240762, -94.872673	16	20	3.9	--	--	--	--	--	--	--	--	--	No	No	--
Rice et al. (1998)	Rice, E., Smale, M., Blanco, J.-L., 1998. Farmers’ use of improved seed selection practices in Mexican maize: Evidence and issues from the Sierra de Santa Marta. World Development 26, 1625–1640. https://doi.org/10.1016/S0305-750X(98)00079-5	Sierra de Santa Marta, Veracruz (Mexico)	Indigenous – Popoluca	1995	Soteapan and Ocotal Chico	18.240762, -94.872673	16	9	1.8	--	--	--	--	--	--	--	--	--	No	No	--
Rice et al. (1998)	Rice, E., Smale, M., Blanco, J.-L., 1998. Farmers’ use of improved seed selection practices in Mexican maize: Evidence and issues from the Sierra de Santa Marta. World Development 26, 1625–1640. https://doi.org/10.1016/S0305-750X(98)00079-5	Sierra de Santa Marta, Veracruz (Mexico)	Indigenous – Popoluca	1996	Soteapan and Ocotal Chico	18.240762, -94.872673	16	9	1.5	--	--	--	--	--	--	--	--	--	No	No	--
Rice et al. (1998)	Rice, E., Smale, M., Blanco, J.-L., 1998. Farmers’ use of improved seed selection practices in Mexican maize: Evidence and issues from the Sierra de Santa Marta. World Development 26, 1625–1640. https://doi.org/10.1016/S0305-750X(98)00079-5	Sierra de Santa Marta, Veracruz (Mexico)	Indigenous – Popoluca	1994	Soteapan and Ocotal Chico	18.240762, -94.872673	16	9	1.1	--	--	--	--	--	--	--	--	--	No	No	--
Smale et al. (1999)	Smale M., Bellon M.R., 1999. A conceptual framework for valuing on-farm genetic resources. In: Wood D., Lenné J.M. (eds) Agrobiodiversity: characterization, utilization and management. Allen and Unwin, London.	San Lorenzo, Oaxaca	--	1997	--	16.403979, -97.874310	40	--	2.1	--	--	--	--	--	--	--	--	--	--	--	Data taken directly from Dyer et al. (2018) and Dyer et al. (2014)
Smale et al. (1999)	Smale M., Bellon M.R., 1999. A conceptual framework for valuing on-farm genetic resources. In: Wood D., Lenné J.M. (eds) Agrobiodiversity: characterization, utilization and management. Allen and Unwin, London.	Santa Ana, Oaxaca	--	1997	--	16.337961, -96.725294	40	--	2	--	--	--	--	--	--	--	--	--	--	--	Data taken directly from Dyer et al. (2018) and Dyer et al. (2014)
Smale et al. (1999)	Smale M., Bellon M.R., 1999. A conceptual framework for valuing on-farm genetic resources. In: Wood D., Lenné J.M. (eds) Agrobiodiversity: characterization, utilization and management. Allen and Unwin, London.	Huitzo, Oaxaca	--	1997	--	17.276393, -96.883045	40	--	1.3	--	--	--	--	--	--	--	--	--	--	--	Data taken directly from Dyer et al. (2018) and Dyer et al. (2014)
Smale et al. (1999)	Smale M., Bellon M.R., 1999. A conceptual framework for valuing on-farm genetic resources. In: Wood D., Lenné J.M. (eds) Agrobiodiversity: characterization, utilization and management. Allen and Unwin, London.	Mazaltepec, Oaxaca	--	1997	--	17.172970, -96.870396	40	--	1.2	--	--	--	--	--	--	--	--	--	--	--	Data taken directly from Dyer et al. (2018) and Dyer et al. (2014)
Smale et al. (1999)	Smale M., Bellon M.R., 1999. A conceptual framework for valuing on-farm genetic resources. In: Wood D., Lenné J.M. (eds) Agrobiodiversity: characterization, utilization and management. Allen and Unwin, London.	Valdeflores, Oaxaca	--	1997	--	15.851430, -96.794191	40	--	1.1	--	--	--	--	--	--	--	--	--	--	--	Data taken directly from Dyer et al. (2018) and Dyer et al. (2014)
Smale et al. (1999)	Smale M., Bellon M.R., 1999. A conceptual framework for valuing on-farm genetic resources. In: Wood D., Lenné J.M. (eds) Agrobiodiversity: characterization, utilization and management. Allen and Unwin, London.	Amatengo, Oaxaca	--	1997	--	16.508672, -96.787958	40	--	1.1	--	--	--	--	--	--	--	--	--	--	--	Data taken directly from Dyer et al. (2018) and Dyer et al. (2014)
Snively-Martínez (2009)	Snively-Martı́nez A.E., 2009. Perceptions of change in horticultural subsistence strategies in a rural Mexican Community: San Francisco Pichátaro, Michoacán. Masters Thesis. Washington State University	Pichataro, Michoacan	--	2008	--	19.572503, -101.807860	9	7	--	--	--	--	--	--	--	--	--	--	--	--	Data taken directly from Dyer et al. (2018) and Dyer et al. (2014)
Steinberg e Taylor (2009)	Steinberg M.K., Taylor M.J., 2009. The direct and indirect impacts of population growth and economic development on maize (Zea mays L.) diversity in highland Guatemala. Area 41:72–81	Sierra, Chuchumatanes, Guatemala	--	2006-2007	2 communities	15.519609, -91.545924	35	--	2.6	--	--	--	--	--	--	--	--	--	--	--	Data taken directly from Dyer et al. (2018) and Dyer et al. (2014)
Tuxill (2004)	Tuxill J., 2004. Effects of a regional drought on local management of seed stocks of maize, beans, and squash in central Yucatan state, Mexico: preliminary findings. In: Chávez-Servia J.L., Tuxill J., Jarvis D.I. (eds) Manejo de la diversidad de los cultivos en los agroecosistemas tradicionales. Instituto Internacional de Recursos Fitogenéticos (IPGRI), Cali	Yaxcaba, Yucatan	--	2001	1 community	20.547662, -88.827142	65	--	2.6	--	--	--	--	--	--	--	--	--	--	--	Data taken directly from Dyer et al. (2018) and Dyer et al. (2014)
Van Dusen and Taylor (2005)	Van Dusen M.E., Taylor J.E., 2005. Missing markets and crop diversity: evidence from Mexico. Environment and Development Economics 10:513–531	Sierra Norte, Puebla	--	1999	24 communities	20.115198, -98.005045	281	--	1.1	0.7	1	4	--	--	--	--	--	--	--	--	Data taken directly from Dyer et al. (2018) and Dyer et al. (2014)
